# Supplementary material for: Changes in the quantity and quality of time use during the COVID-19 lockdowns in the UK: Who is the most affected?
Source: PLoS One. 2021 Nov 3;16(11):e0258917. doi: 10.1371/journal.pone.0258917 (PMC8565783; doi:10.1371/journal.pone.0258917)
Supplement: S1 File — (ZIP) [file pone.0258917.s003.zip]

Archive with 28 entries (25 files):
- Replication/
- __MACOSX/._Replication
- Replication/.DS_Store
- __MACOSX/Replication/._.DS_Store
- Replication/Replication_TimeUse.do
- __MACOSX/Replication/._Replication_TimeUse.do
- Replication/Output/
- __MACOSX/Replication/._Output
- Replication/_ReadMe.docx
- __MACOSX/Replication/.__ReadMe.docx
- Replication/Data/
- __MACOSX/Replication/._Data
- Replication/Output/.DS_Store
- __MACOSX/Replication/Output/._.DS_Store
- Replication/Output/Figure4.tif
- __MACOSX/Replication/Output/._Figure4.tif
- Replication/Output/Figure5.tif
- __MACOSX/Replication/Output/._Figure5.tif
- Replication/Output/Figure2.tif
- __MACOSX/Replication/Output/._Figure2.tif
- Replication/Output/Figure3.tif
- __MACOSX/Replication/Output/._Figure3.tif
- Replication/Output/Figure1.tif
- __MACOSX/Replication/Output/._Figure1.tif
- Replication/Data/panel_long_rep.dta
- __MACOSX/Replication/Data/._panel_long_rep.dta
- Replication/Data/panel_wide_rep.dta
- __MACOSX/Replication/Data/._panel_wide_rep.dta
